# Supplementary material for: Calorie Restriction Attenuates Transcriptional Aging Signatures in White Matter Oligodendrocytes and Immune Cells of the Monkey Brain
Source: Aging Cell. 2025 Nov 24;25(1):e70298. doi: 10.1111/acel.70298 (PMC12740093; doi:10.1111/acel.70298)
Supplement: Supplementary file 1 — Figure S1: acel70298‐sup‐0001‐FigureS1.zip. [file ACEL-25-e70298-s001.zip]

Archive with 5 entries (5 files):
- acel70298-sup-0002-Supinfo2@S2.pdf
- acel70298-sup-0005-FigureS1-S4@Supplemental  Fig 1-4 Captions.docx
- acel70298-sup-0003-Supinfo3@S3_V1.pdf
- acel70298-sup-0004-Supinfo4@S4.pdf
- acel70298-sup-0001-Supinfo1@S1.pdf
